# Supplementary material for: Ecological Niche and Positive Clusters of Two West Nile Virus Vectors in Ontario, Canada
Source: Ecohealth. 2023 Nov 20;20(3):249–62. doi: 10.1007/s10393-023-01653-8 (PMC10757704; doi:10.1007/s10393-023-01653-8)
Supplement: Supplementary file 1 — Description of each sampling site according to occurrence (1: >50%, 0:<50%), number of WNV-positive mosquito pools, geographic coordinates, land cover at the site and average daily total precipitations (mm) and average daily mean temperature (°C) at the site. (XLSX 17 KB) [file 10393_2023_1653_MOESM1_ESM.xlsx]

## Sheet: Sheet 1
Site code	Latitude	Longitude	Land cover class	Average precipitations	Average temperature	High occurrence	High occurrence	WNV-positive pools	WNV-positive pools
						Cx. pipiens/restuans	Ae. vexans	Cx. pipiens/restuans	Ae. vexans
44147637	44.14	-76.37	Open water	2.63	8.21	1	1	0	0
44167633	44.16	-76.33	Open water	2.69	8.19	1	1	0	0
44227651	44.22	-76.51	High green residential	2.62	8.10	1	0	1	0
44227664	44.22	-76.64	Medium green residential	2.63	8.11	1	1	4	0
44237657	44.23	-76.57	High green residential	2.63	8.12	1	1	0	0
44237659	44.23	-76.59	Medium green residential	2.65	8.09	1	1	0	0
44247662	44.24	-76.62	Forested	2.62	8.10	1	1	0	0
44247696	44.24	-76.96	High green residential	2.62	8.15	0	1	0	0
44257652	44.25	-76.52	High green residential	2.72	8.01	0	1	0	0
44267653	44.26	-76.53	High green residential	2.63	8.08	1	1	1	1
44267656	44.26	-76.56	Exposed	2.73	7.99	0	1	1	0
44337638	44.33	-76.38	Croplands	2.75	7.91	0	1	0	0
44347617	44.34	-76.17	Medium green residential	2.81	7.93	1	1	0	0
44347683	44.34	-76.83	Croplands	2.78	7.86	0	0	0	0
44617571	44.61	-75.71	High green residential	2.85	7.50	1	1	0	0
44727552	44.72	-75.52	Medium green residential	2.75	7.48	0	1	0	0
44897602	44.89	-76.02	High green residential	2.81	7.22	1	1	0	0
44897624	44.89	-76.24	High green residential	2.82	7.18	1	1	6	0
45017565	45.01	-75.65	High green residential	2.66	7.17	0	1	0	0
45027477	45.02	-74.77	Forested	2.74	7.51	1	1	4	0
45027560	45.02	-75.60	Croplands	2.65	7.14	1	1	0	0
45027564	45.02	-75.64	High green residential	2.63	7.19	0	1	0	0
45037471	45.03	-74.71	High green residential	2.74	7.55	1	1	2	0
45057510	45.05	-75.10	Forested	2.77	7.21	1	1	0	0
45097526	45.09	-75.26	Open water	2.67	7.27	1	1	1	0
45107538	45.10	-75.38	Croplands	2.61	7.24	1	1	0	0
45117523	45.11	-75.23	Forested	2.70	7.19	1	0	0	0
45117524	45.11	-75.24	Croplands	2.69	7.23	1	1	3	0
45137602	45.13	-76.02	Forested	2.78	6.86	1	1	0	0
45217516	45.21	-75.16	Croplands	2.74	7.14	1	1	0	0
45227516	45.22	-75.16	Croplands	2.75	7.11	1	1	2	0
45227568	45.22	-75.68	High green residential	2.63	7.01	1	1	3	1
45237548	45.23	-75.48	High green residential	2.66	7.01	1	1	4	0
45237556	45.23	-75.56	Grasslands	2.68	6.92	0	0	0	0
45237619	45.23	-76.19	High green residential	2.73	6.83	1	1	1	0
45247556	45.24	-75.56	Forested	2.69	6.90	0	1	2	0
45247718	45.24	-77.18	Forested	2.80	5.90	0	0	0	0
45257572	45.25	-75.72	High green residential	2.66	6.92	1	1	3	0
45257592	45.25	-75.92	High green residential	2.75	6.78	1	1	0	0
45267528	45.26	-75.28	Croplands	2.70	7.05	1	1	5	0
45267621	45.26	-76.21	Forested	2.81	6.63	1	1	0	0
45277528	45.27	-75.28	Croplands	2.70	7.05	1	0	0	0
45277576	45.27	-75.76	Medium green residential	2.68	6.90	1	1	1	0
45277590	45.27	-75.90	High green residential	2.71	6.83	0	1	0	0
45287572	45.28	-75.72	Medium green residential	2.65	6.91	1	1	1	0
45287576	45.28	-75.76	High green residential	2.69	6.87	1	1	17	0
45287592	45.28	-75.92	High green residential	2.70	6.84	1	1	4	1
45287614	45.28	-76.14	Croplands	2.73	6.76	1	0	0	0
45287641	45.28	-76.41	Wetlands	2.85	6.46	1	1	0	0
45297621	45.29	-76.21	Grasslands	2.73	6.73	1	0	0	0
45297673	45.29	-76.73	Open water	2.70	6.57	0	1	0	0
45307588	45.30	-75.88	High green residential	2.74	6.76	1	1	1	1
45317464	45.31	-74.64	Medium green residential	3.05	6.92	1	1	1	0
45317508	45.31	-75.08	Croplands	2.82	6.99	1	1	1	0
45317560	45.31	-75.60	Forested	2.67	6.83	1	1	0	0
45327471	45.32	-74.71	Forested	3.05	6.84	0	1	0	0
45327523	45.32	-75.23	Forested	2.76	6.94	1	1	0	0
45327571	45.32	-75.71	High green residential	2.65	6.89	1	1	0	0
45327582	45.32	-75.82	High green residential	2.68	6.84	1	1	4	0
45327589	45.32	-75.89	High green residential	2.65	6.89	1	1	3	0
45327593	45.32	-75.93	Medium green residential	2.72	6.77	0	1	0	0
45327601	45.32	-76.01	Croplands	2.73	6.75	0	1	0	0
45337544	45.33	-75.44	Forested	2.69	6.92	0	1	0	0
45337577	45.33	-75.77	High green residential	2.65	6.88	1	1	6	1
45337592	45.33	-75.92	High green residential	2.67	6.83	0	1	1	0
45347591	45.34	-75.91	Exposed	2.61	6.92	1	1	0	0
45347598	45.34	-75.98	Forested	2.77	6.65	0	1	0	0
45357563	45.35	-75.63	Medium green residential	2.69	6.78	1	1	4	0
45357567	45.35	-75.67	Medium green residential	2.71	6.77	1	1	4	0
45357583	45.35	-75.83	High green residential	2.53	7.06	1	1	1	0
45357584	45.35	-75.84	High green residential	2.53	7.06	1	1	5	0
45367570	45.36	-75.70	Medium green residential	2.64	6.86	1	1	4	0
45377562	45.37	-75.62	Medium green residential	2.65	6.84	1	1	4	0
45387572	45.38	-75.72	Croplands	2.64	6.86	1	1	0	0
45387573	45.38	-75.73	Medium green residential	2.64	6.87	1	1	14	0
45387577	45.38	-75.77	High green residential	2.55	7.00	1	1	0	0
45397573	45.39	-75.73	High green residential	2.64	6.86	1	1	0	0
45407574	45.40	-75.74	Medium green residential	2.58	6.94	0	0	0	0
45417564	45.41	-75.64	Low green residential	2.63	6.87	0	1	0	0
45417565	45.41	-75.65	High green residential	2.61	6.89	1	1	10	0
45417571	45.41	-75.71	Low green residential	2.64	6.85	1	0	7	0
45417594	45.41	-75.94	Grasslands	2.70	6.71	1	1	0	0
45427561	45.42	-75.61	Medium green residential	2.64	6.87	1	1	2	0
45437540	45.43	-75.40	Croplands	2.83	6.65	1	1	1	0
45437634	45.43	-76.34	Croplands	2.56	6.74	1	1	0	0
45447556	45.44	-75.56	Forested	2.73	6.73	1	1	1	0
45447565	45.44	-75.65	High green residential	2.64	6.86	1	1	12	1
45457548	45.45	-75.48	Medium green residential	2.79	6.68	1	1	2	0
45457561	45.45	-75.61	High green residential	2.70	6.77	1	1	9	0
45467548	45.46	-75.48	Medium green residential	2.80	6.66	1	1	0	0
45467550	45.46	-75.50	High green residential	2.78	6.67	1	1	3	0
45467551	45.46	-75.51	Medium green residential	2.78	6.67	1	1	0	0
45467561	45.46	-75.61	High green residential	2.60	6.94	1	1	0	0
45477551	45.47	-75.51	High green residential	2.78	6.68	1	1	0	0
45477552	45.47	-75.52	Medium green residential	2.78	6.68	1	1	0	0
45477668	45.47	-76.68	Medium green residential	2.64	6.44	0	0	0	0
45487547	45.48	-75.47	Medium green residential	2.82	6.65	1	1	8	0
45497769	45.49	-77.69	Forested	2.87	5.15	0	0	0	0
45507609	45.50	-76.09	Forested	2.53	6.79	0	0	0	0
45507611	45.50	-76.11	Open water	2.54	6.77	0	1	0	0
45527541	45.52	-75.41	High green residential	2.79	6.73	1	1	3	1
45527660	45.52	-76.60	Croplands	2.58	6.52	1	1	0	0
45547529	45.54	-75.29	High green residential	2.79	6.72	1	1	0	1
45547710	45.54	-77.10	Medium green residential	2.73	5.97	1	0	0	0
45567741	45.56	-77.41	Forested	2.60	6.06	1	1	0	0
45567742	45.56	-77.42	Forested	2.63	5.97	0	1	0	0
45587850	45.58	-78.50	Forested	2.95	4.43	0	0	0	0
45617459	45.61	-74.59	Open water	3.03	6.66	1	1	0	0
45637689	45.63	-76.89	Forested	2.67	6.14	1	1	0	0
45737685	45.73	-76.85	Croplands	2.69	5.91	1	1	0	0
45747710	45.74	-77.10	Forested	2.52	6.03	1	0	2	0
45817710	45.81	-77.10	Forested	2.51	5.94	1	1	0	0
45827702	45.82	-77.02	Forested	2.48	6.09	0	0	0	0
45827708	45.82	-77.08	Low green residential	2.44	6.13	1	1	0	0
45827710	45.82	-77.10	High green residential	2.50	5.94	0	0	0	0
45907725	45.90	-77.25	High green residential	2.40	5.99	0	0	0	0
46057729	46.05	-77.29	Forested	3.08	4.18	0	0	0	0
46097747	46.09	-77.47	Forested	2.46	5.76	0	0	0	0
